# Supplementary material for: Functional and Oncologic Outcomes in Single-Kidney Patients Treated with Robot-Assisted Partial Nephrectomy for Renal Tumors: Results from a Prospectively Maintained Dataset of a Single Tertiary Referral Center
Source: Cancers (Basel). 2025 Jun 13;17(12):1978. doi: 10.3390/cancers17121978 (PMC12190960; doi:10.3390/cancers17121978)
Supplement: Supplementary file 1 [file cancers-17-01978-s001.zip]

Archive with 1 entries (1 files):
- cancers-3634292-supplementary.pdf
